# Supplementary material for: Breeding Ecology of the Critically Endangered Baer's Pochard (Aythya baeri): Nest Threats and Conservation Implications
Source: Ecol Evol. 2026 Feb 27;16(3):e73181. doi: 10.1002/ece3.73181 (PMC12949339; doi:10.1002/ece3.73181)
Supplement: Supplementary file 2 — Appendix S2: ece373181‐sup‐0002‐Appendix2.xlsx. [file ECE3-16-e73181-s002.xlsx]

## Sheet: RawData
Observation	Year	Exposure	Surv	Initial_Date	Mound_L	Mound_W	MoundFT	Mound_A	Dshore_n	Dshore_s	Dwater	Hwater	Water_depth	Ddisturb	Vegetation_density	Vegetation_hight	Pcover
001	2019	14	1	12	56.82	0.93	4	52.84	25.87	11.61	35	5	45	31.37	10	2.54	95
002	2019	5	1	12	56.82	0.93	4	52.84	25.87	11.61	35	5	45	31.37	10	2.54	95
003	2019	3	1	12	56.82	0.93	4	52.84	25.87	11.61	35	5	45	31.37	10	2.54	95
004	2019	4.5	0	12	56.82	0.93	4	52.84	25.87	11.61	35	5	45	31.37	10	2.54	95
005	2019	8	1	20	70.48	0.65	5	45.81	11.39	4.52	37	14	35	31.61	25	2.11	60
006	2019	3	1	20	70.48	0.65	5	45.81	11.39	4.52	37	14	35	31.61	25	2.11	60
007	2019	12	1	20	70.48	0.65	5	45.81	11.39	4.52	37	14	35	31.61	25	2.11	60
008	2019	10	1	20	70.48	0.65	5	45.81	11.39	4.52	37	14	35	31.61	25	2.11	60
009	2019	4	1	38	3.48	2.1	4	7.31	12.02	12.02	0	5	25	15.71	15	1.63	65
010	2019	2	1	38	3.48	2.1	4	7.31	12.02	12.02	0	5	25	15.71	15	1.63	65
011	2019	1	1	38	3.48	2.1	4	7.31	12.02	12.02	0	5	25	15.71	15	1.63	65
012	2019	13	1	38	3.48	2.1	4	7.31	12.02	12.02	0	5	25	15.71	15	1.63	65
013	2019	3	1	38	3.48	2.1	4	7.31	12.02	12.02	0	5	25	15.71	15	1.63	65
014	2019	4	0	38	3.48	2.1	4	7.31	12.02	12.02	0	5	25	15.71	15	1.63	65
015	2019	1	0	26	3.75	3.15	4	11.81	17.22	15.96	78	17	24	22.28	6	2.37	80
016	2019	3	0	30	1.25	1.03	4	1.29	22.34	21.17	4	7	28	26.76	15	2.53	85
017	2019	15	0	20	3.49	1.38	4	4.82	12.71	11.22	15	2	41	16.75	30	1.89	95
018	2019	8	0	28	1.78	0.74	4	1.32	19.77	18.34	18	5	35	22.32	35	1.74	80
019	2019	2	0	38	3.6	0.35	5	1.26	11.07	10.93	12	7	16	0	35	1.75	70
020	2020	5	1	4	0.52	0.27	12	0.14	8.93	8.73	5	21	60	11.83	50	1.2	40
021	2020	2	1	4	0.52	0.27	12	0.14	8.93	8.73	5	21	60	11.83	50	1.2	40
022	2020	5	1	4	0.52	0.27	12	0.14	8.93	8.73	5	21	60	11.83	50	1.2	40
023	2020	25	1	4	0.52	0.27	12	0.14	8.93	8.73	5	21	60	11.83	50	1.2	40
024	2020	9	1	16	70.48	0.65	6	45.81	12.83	4.52	33	18	35	28.16	25	2.23	55
025	2020	2	1	16	70.48	0.65	6	45.81	12.83	4.52	33	18	35	28.16	25	2.23	55
026	2020	1	1	16	70.48	0.65	6	45.81	12.83	4.52	33	18	35	28.16	25	2.23	55
027	2020	7	0	16	70.48	0.65	6	45.81	12.83	4.52	33	18	35	28.16	25	2.23	55
028	2020	3	0	30	22.65	1.54	12	4.45	12.01	0	88	20	15	42.06	50	1.97	70
029	2020	17	1	17	30.37	2	10	60.75	20.94	0	33	42	18	25.16	25	0.47	45
030	2020	5	0	17	30.37	2	10	60.75	20.94	0	33	42	18	25.16	25	0.47	45
031	2020	7	1	28	27.77	3.5	10	54.4	13.11	12.61	77	18	34	16.09	35	1.92	65
032	2020	16	1	28	27.77	3.5	10	54.4	13.11	12.61	77	18	34	16.09	35	1.92	65
033	2020	7	0	28	27.77	3.5	10	54.4	13.11	12.61	77	18	34	16.09	35	1.92	65
034	2020	2	1	31	1.6	1.11	4	1.78	14.32	14.12	64	17	10	23.06	18	2.58	55
035	2020	1	0	31	1.6	1.11	4	1.78	14.32	14.12	64	17	10	23.06	18	2.58	55
036	2020	5	1	29	56.82	0.93	10	52.84	19.63	11.61	45	6	18	24.64	25	2.54	70
037	2020	5	1	29	56.82	0.93	10	52.84	19.63	11.61	45	6	18	24.64	25	2.54	70
038	2020	7	0	29	56.82	0.93	10	52.84	19.63	11.61	45	6	18	24.64	25	2.54	70
039	2020	4	0	26	17.49	1.31	10	22.91	41.71	11.61	32	12	25	44.78	16	2.67	65
040	2020	3	0	7	0.33	0.28	6	0.09	20.93	19.71	5	4	43	29.65	8	1.76	35
041	2020	4	1	26	70.48	0.67	6	47.22	9.13	4.52	19	24	42	45.54	35	2.68	85
042	2020	5.5	0	26	70.48	0.67	6	47.22	9.13	4.52	19	24	42	45.54	35	2.68	85
043	2020	11	1	28	130.54	0.7	10	109.44	60.84	26.27	37	26	31	68.72	15	1.6	40
044	2020	1	1	28	130.54	0.7	10	109.44	60.84	26.27	37	26	31	68.72	15	1.6	40
045	2020	10	1	28	130.54	0.7	10	109.44	60.84	26.27	37	26	31	68.72	15	1.6	40
046	2020	11.5	1	28	130.54	0.7	10	109.44	60.84	26.27	37	26	31	68.72	15	1.6	40
047	2020	34	1	6	130.54	1.07	10	109.44	73.69	26.27	44	19	34	82.53	35	1.83	50
048	2020	7	1	34	98.66	1	4	98.66	41.79	0	25	8	11	43.98	35	0.5	20
049	2020	5.5	0	34	98.66	1	4	98.66	41.79	0	25	8	11	43.98	35	0.5	20
050	2020	9	1	17	75.21	0.35	10	26.32	19.98	0	0	3	17	24.63	10	1.89	50
051	2020	1	1	17	75.21	0.35	10	26.32	19.98	0	0	3	17	24.63	10	1.89	50
052	2020	10	1	17	75.21	0.35	10	26.32	19.98	0	0	3	17	24.63	10	1.89	50
053	2020	11.5	0	17	75.21	0.35	10	26.32	19.98	0	0	3	17	24.63	10	1.89	50
054	2020	4	0	31	114.18	0.74	10	84.49	11.91	0	30	16	13	31.36	20	2.9	70
055	2020	6	0	30	1.5	0.84	12	1.26	23.38	0	31	17	49	28.92	25	2.38	80
056	2020	24	1	19	56.82	1.31	10	74.43	27.66	11.61	32	12	25	31.26	16	2.67	65
057	2020	12	0	19	56.82	1.31	10	74.43	27.66	11.61	32	12	25	31.26	16	2.67	65
058	2020	8	1	42	2.37	0.35	12	0.83	7.59	7.59	13	18	15	10.07	25	1.95	40
059	2020	1	0	42	2.37	0.35	12	0.83	7.59	7.59	13	18	15	10.07	25	1.95	40
060	2020	20	1	30	0.85	0.33	12	0.28	15.9	15.9	10	16	22	18.65	15	2.47	45
061	2020	14	1	30	0.85	0.33	12	0.28	15.9	15.9	10	16	22	18.65	15	2.47	45
062	2020	21	1	37	1.78	0.65	4	1.16	19.34	19.14	22	23	36	26.82	10	2.68	45
063	2020	2	1	37	1.78	0.65	4	1.16	19.34	19.14	22	23	36	26.82	10	2.68	45
064	2020	5	0	37	1.78	0.65	4	1.16	19.34	19.14	22	23	36	26.82	10	2.68	45
065	2020	19	1	40	1.31	0.26	3	0.34	7.15	7.05	32	12	25	21.13	16	2.67	65
066	2020	8	1	40	1.31	0.26	3	0.34	7.15	7.05	32	12	25	21.13	16	2.67	65
067	2020	8	1	40	1.31	0.26	3	0.34	7.15	7.05	32	12	25	21.13	16	2.67	65
068	2020	20	1	41	15.78	7.39	2	93.96	5.46	8.56	153	126	144	31.79	6	2.67	70
069	2020	8	1	41	15.78	7.39	2	93.96	5.46	8.56	153	126	144	31.79	6	2.67	70
070	2020	6	1	41	15.78	7.39	2	93.96	5.46	8.56	153	126	144	31.79	6	2.67	70
071	2020	34	1	57	27.77	3.58	10	54.4	19.84	13.11	176	120	70	22.02	7	2.17	45
072	2020	6	0	81	27.77	3.51	10	54.4	17.61	13.11	182	129	75	24.96	6	1.6	30
073	2021	1	1	16	70.48	1.1	7	45.81	44.83	4.52	50	25	20	28.16	35	1.86	70
074	2021	11	1	16	70.48	1.1	7	45.81	44.83	4.52	50	25	20	28.16	35	1.86	70
075	2021	24	1	16	70.48	1.1	7	45.81	44.83	4.52	50	25	20	28.16	35	1.86	70
076	2021	5	1	47	101	1.73	10	174.73	31.32	0	27	29	25	35	40	1.87	60
077	2021	7	1	47	101	1.73	10	174.73	31.32	0	27	29	25	35	40	1.87	60
078	2021	5.5	0	47	101	1.73	10	174.73	31.32	0	27	29	25	35	40	1.87	60
079	2021	6	1	16	0.8	0.4	5	1.16	19.14	19.14	0	4	45	30	25	2.16	50
080	2021	3	1	16	0.8	0.4	5	1.16	19.14	19.14	0	4	45	30	25	2.16	50
081	2021	13	1	16	0.8	0.4	5	1.16	19.14	19.14	0	4	45	30	25	2.16	50
082	2021	12	1	16	0.8	0.4	5	1.16	19.14	19.14	0	4	45	30	25	2.16	50
083	2021	1	1	16	0.8	0.4	5	1.16	19.14	19.14	0	4	45	30	25	2.16	50
084	2021	6	1	18	3.3	0.8	5	2.64	14.24	13.21	22	29	42	40	15	2.6	50
085	2021	9	1	18	3.3	0.8	5	2.64	14.24	13.21	22	29	42	40	15	2.6	50
086	2021	19	1	18	3.3	0.8	5	2.64	14.24	13.21	22	29	42	40	15	2.6	50
087	2021	1	0	26	0.9	0.39	5	0.35	17.73	15.78	11	3	29	23	15	2.82	50
088	2021	7	1	26	4.5	1.9	5	8.55	20.05	28.48	82	20	35	25	15	2.65	40
089	2021	19	1	26	4.5	1.9	5	8.55	20.05	28.48	82	20	35	25	15	2.65	40
090	2021	6	1	26	4.5	1.9	5	8.55	20.05	28.48	82	20	35	25	15	2.65	40
091	2021	2	1	26	4.5	1.9	5	8.55	20.05	28.48	82	20	35	25	15	2.65	40
092	2021	13	1	26	2.95	0.88	5	2.6	5.77	3.79	25	10	25	10	15	2.85	30
093	2021	2	1	26	2.95	0.88	5	2.6	5.77	3.79	25	10	25	10	15	2.85	30
094	2021	5.5	0	26	2.95	0.88	5	2.6	5.77	3.79	25	10	25	10	15	2.85	30
095	2021	5	1	51	9	1.6	1	14.4	11.52	10.96	60	8	50	40	30	0.75	30
096	2021	12.5	0	51	9	1.6	1	14.4	11.52	10.96	60	8	50	40	30	0.75	30
097	2021	13	0	30	47	1.5	8	70.5	26.56	6.31	83	45	15	24.34	35	1.95	85
098	2021	2	0	54	4.5	0.8	5	3.6	16.27	13.98	48	15	35	15	30	2.41	55
099	2021	1	0	47	0.83	0.6	5	0.5	11.34	11.24	23	5	40	30	30	2.7	50
100	2021	1	0	51	101	1.73	10	174.73	31.32	0	23	15	25	35	40	1.87	50
101	2021	16	0	37	20.41	8.6	10	175.53	39.04	26.18	82	53	10	71	40	3.5	65
102	2021	1	0	41	56.82	1.01	10	52.84	30.13	11.61	41	9	36	29.47	20	2.72	75
103	2021	7	1	7	70.48	0.66	7	45.81	36.63	4.52	27	32	30	68.72	30	1.5	80
104	2021	3	1	7	70.48	0.66	7	45.81	36.63	4.52	27	32	30	68.72	30	1.5	80
105	2021	24	1	7	70.48	0.66	7	45.81	36.63	4.52	27	32	30	68.72	30	1.5	80
106	2021	3	1	57	70.48	0.59	7	45.81	9.93	4.52	101	35	70	68.72	40	1.65	90
107	2021	3	1	57	70.48	0.59	7	45.81	9.93	4.52	101	35	70	68.72	40	1.65	90
108	2021	1.5	0	57	70.48	0.59	7	45.81	9.93	4.52	101	35	70	68.72	40	1.65	90
109	2021	31	1	30	53	2.1	4	111.3	14.52	14.19	10	9	47	16.36	15	1.5	40
110	2021	3	1	30	53	2.1	4	111.3	14.52	14.19	10	9	47	16.36	15	1.5	40
111	2021	18	1	44	1	0.6	8	0.6	27.87	23.84	40	15	120	13	20	3.5	60
112	2021	3	1	44	1	0.6	8	0.6	27.87	23.84	40	15	120	13	20	3.5	60
113	2021	2	0	44	1	0.6	8	0.6	27.87	23.84	40	15	120	13	20	3.5	60
114	2021	2	0	51	138	0.71	4	97.98	42.85	0	7	21	40	40	7	0.55	15
115	2021	3	0	68	28.73	3.58	10	54.4	14.69	13.11	153	70	30	22.02	20	2.3	60
116	2021	13	1	68	28.73	3.51	10	54.4	14.69	13.11	65	29	30	22.02	10	2.9	50
117	2021	16	1	65	130.54	0.76	10	109.44	54.74	26.27	35	9	120	63.14	40	1.4	50
118	2021	3	1	79	130.54	0.55	10	109.44	65.37	26.27	13	4	120	76.8	25	1.64	55
119	2021	14	1	69	41.78	0.81	13	33.84	37.3	6.63	26	45	50	37.29	20	1.75	65
120	2021	3	0	69	41.78	0.81	13	33.84	37.3	6.63	26	45	50	37.29	20	1.75	65
121	2021	6	1	77	0.41	0.36	13	0.15	8.41	8.41	0	6	34	10.62	25	1.89	45
122	2021	6	1	77	0.41	0.36	13	0.15	8.41	8.41	0	6	34	10.62	25	1.89	45
123	2021	1	0	43	15.78	7.39	2	93.96	5.46	16.8	47	65	70	31.79	11	1.64	25
124	2022	1	1	43	17.74	4.11	2	72.91	15.59	13.58	145	64	46	17	35	1.89	65
125	2022	3	1	43	17.74	4.11	2	72.91	15.59	13.58	145	64	46	17	35	1.89	65
126	2022	7	1	43	17.74	4.11	2	72.91	15.59	13.58	145	64	46	17	35	1.89	65
127	2022	13	0	43	17.74	4.11	2	72.91	15.59	13.58	145	64	46	17	35	1.89	65
128	2022	9	1	27	1.3	1.25	6	1.63	13.18	11.74	39	25	32	16.2	45	2.3	65
129	2022	7	1	27	1.3	1.25	6	1.63	13.18	11.74	39	25	32	16.2	45	2.3	65
130	2022	8	1	27	1.3	1.25	6	1.63	13.18	11.74	39	25	32	16.2	45	2.3	65
131	2022	2	1	27	1.3	1.25	6	1.63	13.18	11.74	39	25	32	16.2	45	2.3	65
132	2022	4	1	40	1.95	0.51	6	0.99	10.45	10.37	22	18	43	14.4	20	3	40
133	2022	8	1	40	1.95	0.51	6	0.99	10.45	10.37	22	18	43	14.4	20	3	40
134	2022	2	1	40	1.95	0.51	6	0.99	10.45	10.37	22	18	43	14.4	20	3	40
135	2022	8	1	40	1.95	0.51	6	0.99	10.45	10.37	22	18	43	14.4	20	3	40
136	2022	1	1	54	1.81	1.01	6	1.83	11.72	6.98	51	23	39	15.49	30	3.2	75
137	2022	13	1	54	1.81	1.01	6	1.83	11.72	6.98	51	23	39	15.49	30	3.2	75
138	2022	7	1	54	1.81	1.01	6	1.83	11.72	6.98	51	23	39	15.49	30	3.2	75
139	2022	8	1	54	1.81	1.01	6	1.83	11.72	6.98	51	23	39	15.49	30	3.2	75
140	2022	5	1	54	1.81	1.01	6	1.83	11.72	6.98	51	23	39	15.49	30	3.2	75
141	2022	2	0	6	1.77	0.72	6	1.27	10.2	9.43	38	23	16	13.72	25	2.9	80
142	2022	15	1	25	1.27	0.59	6	0.75	10.35	9.11	23	21	34	15.77	25	2.67	60
143	2022	7	1	25	1.27	0.59	6	0.75	10.35	9.11	23	21	34	15.77	25	2.67	60
144	2022	8	1	25	1.27	0.59	6	0.75	10.35	9.11	23	21	34	15.77	25	2.67	60
145	2022	4	1	25	1.27	0.59	6	0.75	10.35	9.11	23	21	34	15.77	25	2.67	60
146	2022	8	1	15	1.19	0.91	6	1.08	16.99	12.03	37	18	42	21.96	50	2.28	75
147	2022	6.5	0	15	1.19	0.91	6	1.08	16.99	12.03	37	18	42	21.96	50	2.28	75
148	2022	1	1	23	1.79	0.78	6	1.4	17.67	15.24	55	27	31	23.02	40	2.8	85
149	2022	11.5	0	23	1.79	0.78	6	1.4	17.67	15.24	55	27	31	23.02	40	2.8	85
150	2022	7	1	29	3.01	1.89	6	5.69	17.93	14.59	67	26	19	22.36	20	3.14	75
151	2022	7	1	29	3.01	1.89	6	5.69	17.93	14.59	67	26	19	22.36	20	3.14	75
152	2022	8	1	29	3.01	1.89	6	5.69	17.93	14.59	67	26	19	22.36	20	3.14	75
153	2022	2	0	29	3.01	1.89	6	5.69	17.93	14.59	67	26	19	22.36	20	3.14	75
154	2022	17	1	6	2.21	0.95	6	2.1	13.04	10.91	49	12	35	17.29	15	2.97	70
155	2022	13	1	6	2.21	0.95	6	2.1	13.04	10.91	49	12	35	17.29	15	2.97	70
156	2022	4	1	6	2.21	0.95	6	2.1	13.04	10.91	49	12	35	17.29	15	2.97	70
157	2022	13	1	30	45.48	1.65	13	75.04	9.76	10.24	87	9	80	13.49	35	1.87	65
158	2022	6	1	30	45.48	1.65	13	75.04	9.76	10.24	87	9	80	13.49	35	1.87	65
159	2022	2	1	30	45.48	1.65	13	75.04	9.76	10.24	87	9	80	13.49	35	1.87	65
160	2022	5	1	30	45.48	1.65	13	75.04	9.76	10.24	87	9	80	13.49	35	1.87	65
161	2022	5	1	30	45.48	1.65	13	75.04	9.76	10.24	87	9	80	13.49	35	1.87	65
162	2022	2	0	30	45.48	1.65	13	75.04	9.76	10.24	87	9	80	13.49	35	1.87	65
163	2022	2	1	21	8.5	2.23	6	18.96	21.67	19.1	96	18	23	26.44	15	2.9	60
164	2022	13	1	21	8.5	2.23	6	18.96	21.67	19.1	96	18	23	26.44	15	2.9	60
165	2022	7	1	21	8.5	2.23	6	18.96	21.67	19.1	96	18	23	26.44	15	2.9	60
166	2022	6	1	21	8.5	2.23	6	18.96	21.67	19.1	96	18	23	26.44	15	2.9	60
167	2022	2	1	21	8.5	2.23	6	18.96	21.67	19.1	96	18	23	26.44	15	2.9	60
168	2022	2	1	21	8.5	2.23	6	18.96	21.67	19.1	96	18	23	26.44	15	2.9	60
169	2022	2	1	21	8.5	2.23	6	18.96	21.67	19.1	96	18	23	26.44	15	2.9	60
170	2022	19	1	2	2.57	1.07	6	2.75	27.54	24.37	41	10	25	31.66	15	2.67	80
171	2022	13	1	2	2.57	1.07	6	2.75	27.54	24.37	41	10	25	31.66	15	2.67	80
172	2022	2	1	2	2.57	1.07	6	2.75	27.54	24.37	41	10	25	31.66	15	2.67	80
173	2022	11	1	12	4	0.74	6	2.96	4.12	3.13	61	11	31	7.14	10	2.71	70
174	2022	13	1	12	4	0.74	6	2.96	4.12	3.13	61	11	31	7.14	10	2.71	70
175	2022	7	1	12	4	0.74	6	2.96	4.12	3.13	61	11	31	7.14	10	2.71	70
176	2022	1.5	0	12	4	0.74	6	2.96	4.12	3.13	61	11	31	7.14	10	2.71	70
177	2022	4	0	34	33.68	0.75	14	25.26	6.49	0.87	34	16	25	11.17	35	2.8	70
178	2022	14.5	1	27	33.68	0.75	14	25.26	7.54	0.87	25	10	22	11.17	50	2.68	95
179	2022	1	0	44	14.36	1.23	5	17.66	10.14	1.73	125	29	15	12.74	25	2.65	70
180	2022	3	1	44	65.81	0.9	4	59.23	12.25	2.04	37	3	120	16.23	15	2.73	55
181	2022	1.5	0	44	65.81	0.9	4	59.23	12.25	2.04	37	3	120	16.23	15	2.73	55
182	2022	2	1	45	2.65	0.58	6	1.54	15.83	14.9	33	27	29	19.98	10	3.05	10
183	2022	3	1	45	2.65	0.58	6	1.54	15.83	14.9	33	27	29	19.98	10	3.05	10
184	2022	1	0	45	2.65	0.58	6	1.54	15.83	14.9	33	27	29	19.98	10	3.05	10
185	2022	3	0	43	3.5	0.97	6	3.4	10.2	5.57	47	11	42	11.47	30	1.27	80
186	2022	2	1	48	33.68	1.29	14	43.45	5.15	0.87	47	9	15	11.49	25	3.1	60
187	2022	11	1	48	33.68	1.29	14	43.45	5.15	0.87	47	9	15	11.49	25	3.1	60
188	2022	8.5	0	48	33.68	1.29	14	43.45	5.15	0.87	47	9	15	11.49	25	3.1	60
189	2022	1	1	51	1.7	0.71	6	1.21	22.3	22.01	41	16	29	26.45	20	2.49	90
190	2022	2	1	51	1.7	0.71	6	1.21	22.3	22.01	41	16	29	26.45	20	2.49	90
191	2022	12	1	51	1.7	0.71	6	1.21	22.3	22.01	41	16	29	26.45	20	2.49	90
192	2022	8	0	51	1.7	0.71	6	1.21	22.3	22.01	41	16	29	26.45	20	2.49	90
193	2022	34	1	22	1.27	0.59	6	0.75	10.35	9.11	45	17	35	15.77	13	2.7	70
194	2022	3	1	53	45.48	1.43	13	65.04	13.06	9.91	16	53	33	13.47	21	0.47	60
195	2022	2.5	0	53	45.48	1.43	13	65.04	13.06	9.91	16	53	33	13.47	21	0.47	60
196	2022	1	1	55	2.45	1.95	13	4.78	6.83	7.7	57	7	82	8.46	30	1.98	85
197	2022	5	1	55	2.45	1.95	13	4.78	6.83	7.7	57	7	82	8.46	30	1.98	85
198	2022	2	0	55	2.45	1.95	13	4.78	6.83	7.7	57	7	82	8.46	30	1.98	85
199	2022	2	1	54	67.06	1.13	8	75.78	33.96	6.92	37	43	16	53.21	15	1.72	70
200	2022	5	0	54	67.06	1.13	8	75.78	33.96	6.92	37	43	16	53.21	15	1.72	70
201	2022	12	1	49	3.8	1.21	5	4.6	4.3	3.97	36	8	95	5.9	40	1.37	65
202	2022	8.5	0	49	3.8	1.21	5	4.6	4.3	3.97	36	8	95	5.9	40	1.37	65
203	2022	9	1	52	1.77	0.72	6	1.27	10.2	9.43	38	23	16	13.72	26	3.1	75
204	2022	2	0	52	1.77	0.72	6	1.27	10.2	9.43	38	23	16	13.72	26	3.1	75
205	2022	1	1	59	23.74	1.8	13	42.73	7.92	5.66	37	12	84	9.76	20	1.64	85
206	2022	1	0	59	23.74	1.8	13	42.73	7.92	5.66	37	12	84	9.76	20	1.64	85
207	2022	1	0	60	45.48	1.47	13	66.86	11.34	10.24	34	7	80	13.91	30	1.91	70
208	2022	6	1	57	0.61	0.57	6	0.35	12.83	12.41	12	17	35	18.84	10	2.1	40
209	2022	4	1	57	0.61	0.57	6	0.35	12.83	12.41	12	17	35	18.84	10	2.1	40
210	2022	8	0	57	0.61	0.57	6	0.35	12.83	12.41	12	17	35	18.84	10	2.1	40
211	2022	9	1	72	2.65	0.58	6	1.54	15.83	14.9	30	21	39	19.98	10	3.13	65
212	2022	1	1	80	2.45	1.95	13	4.78	7.8	6.83	41	14	93	8.46	30	2.1	85
